# Supplementary material for: Inbreeding Avoidance Drives Consistent Variation of Fine-Scale Genetic Structure Caused by Dispersal in the Seasonal Mating System of Brandt’s Voles
Source: PLoS One. 2013 Mar 14;8(3):e58101. doi: 10.1371/journal.pone.0058101 (PMC3597616; doi:10.1371/journal.pone.0058101)
Supplement: Table S2 — Summary of HWE. (XLS) [file pone.0058101.s003.xls]

## Sheet: Sheet1
	Group	J01	J02	J03	J04	J05	J06	J07	J08	J12	J13	J15	J17	J18	J19	J20	Total
	Locus\n	19	10	79	35	34	3	4	5	56	29	17	9	27	8	36	371
	loc01	***	ns	***	ns	ns	ns	ns	ns	ns	ns	*	ns	ns	ns	***	***
	loc02	ns	**	ns	ns	ns	ns	ns	ns	ns	ns	ns	ns	***	**	**	ns
	loc03	ns	ns	ns	ns	***	ns	ns	ns	*	**	ns	ns	ns	ns	***	***
	loc05	ns	ns	***	ns	ns	ns	ns	ns	*	ns	ns	ns	*	ns	**	***
	loc06	ns	ns	ns	ns	ns	ns	ns	ns	***	ns	***	ns	ns	ns	ns	*
	loc07	ns	ns	***	ns	ns	ns	ns	ns	ns	ns	ns	ns	ns	ns	ns	**
	loc08	ns	ns	ns	**	ns	ns	ns	ns	ns	ns	ns	ns	*	ns	ns	ns
	loc09	ns	ns	*	ns	ns	ns	ns	ns	***	ns	*	ns	***	*	**	*
	loc12	ns	ns	ns	ns	ns	ns	ns	ns	***	ns	ns	ns	ns	ns	ns	***
	loc13	*	ns	**	**	ns	ns	ns	ns	ns	ns	ns	ns	ns	ns	ns	**
	loc14	ns	ns	ns	ns	ns	ns	ns	ns	ns	ns	ns	ns	ns	ns	***	ns
	loc15	ns	ns	ns	ns	***	ns	ns	ns	***	ns	*	ns	ns	ns	ns	***
	loc16	ns	ns	**	ns	ns	ns	ns	ns	ns	ns	**	ns	ns	ns	*	***
	loc19	ns	ns	ns	***	**	ns	ns	ns	ns	***	ns	ns	*	ns	**	***
	Group	S01	S02	S03	S04	S05	S06	S07	S08	S09	S10	S11	S12	S13	S14		Total
	Locus\n	9	15	19	7	24	7	15	13	20	17	11	12	20	11		200
	loc01	ns	ns	ns	ns	ns	ns		ns	ns	ns	*	ns	***	ns		***
	loc02	ns	ns	**	ns	*	*	ns	ns	ns	ns	ns	ns	*	ns		*
	loc03	ns	*	ns	ns	ns	ns	ns	*	ns	ns	ns	ns	**	ns		***
	loc05	ns	ns	ns	ns	ns	ns	ns	ns	ns	ns	ns	ns	*	**		***
	loc06	ns	ns	ns	ns	ns	ns	ns	ns	ns	ns	ns	ns	ns	ns		***
	loc07	ns	ns	ns	ns	ns	*	ns	*	ns	ns	**	ns	ns	ns		***
	loc08	ns	ns	***	ns	ns	ns	ns	ns	ns	ns	ns	ns	***	ns		***
	loc09	ns	ns	ns	ns	***	ns	ns	ns	ns	ns	ns	**	ns	ns		***
	loc12	ns	ns	ns	ns	ns	ns	*	ns	*	ns	ns	ns	ns	ns		ns
	loc13	ns	ns	ns	ns	ns	ns	*	ns	ns	ns	ns	ns	ns	ns		***
	loc14	ns	*	ns	ns	ns	ns	ns	ns	ns	ns	ns	ns	ns	ns		ns
	loc15	ns	ns	**	ns	ns	ns	ns	ns	***	*	ns	ns	ns	ns		***
	loc16	ns	ns	ns	ns	ns	ns	ns	ns	ns	ns	ns	ns	ns	ns		ns
	loc19	ns	ns	ns	ns	*	ns	ns	ns	ns	*	ns	ns	ns	ns		***
	Key: ns=not significant, * P<0.05, ** P<0.01, *** P<0.001
